# Supplementary material for: A blueprint for biomolecular condensation driven by bacterial microcompartment encapsulation peptides
Source: Nat Commun. 2025 Aug 11;16:7378. doi: 10.1038/s41467-025-62772-0 (PMC12339742; doi:10.1038/s41467-025-62772-0)
Supplement: Supplementary file 4 — Source Data [file 41467_2025_62772_MOESM4_ESM.zip]

Archive with 1 entries (1 files):
- Source Data .xlsx
