# Supplementary material for: A blueprint for biomolecular condensation driven by bacterial microcompartment encapsulation peptides
Source: Nat Commun. 2025 Aug 11;16:7378. doi: 10.1038/s41467-025-62772-0 (PMC12339742; doi:10.1038/s41467-025-62772-0)
Supplement: Supplementary file 4 — Source Data [file 41467_2025_62772_MOESM4_ESM.zip › Source Data .xlsx]

## Sheet: Intro
A blueprint for biomolecular condensation driven by bacterial microcompartment encapsulation peptides
Daniel S. Trettel1, Cesar A. López2, Eliana Rodriguez1, Babetta L. Marrone1, Cesar Raul Gonzalez-Esquer1,* 1Los Alamos National Laboratory, Bioscience Division, Microbial and Biome Sciences Group 2Los Alamos National Laboratory, Theoretical Biology and Biophysics Group *Corresponding author: crge@lanl.gov
Raw data is presented as individual replicates per graphic. Each tab has the data for each figure it is named after. In most cases, replicates follow the nomenclature "SampleA_1" which refers to sample "SampleA" and replicate "1" of that set.

## Sheet: Figure 1B
[PEG2K] (% w/v)	mNG_1	mNG_2	mNG_3	mNG_4	EP-mNG_1	EP-mNG_2	EP-mNG_3	EP-mNG_4
32	0.043	0.043	0.043	0.042	0.408	0.423	0.413	0.422
28	0.042	0.043	0.042	0.042	0.535	0.545	0.53	0.504
24	0.042	0.043	0.041	0.041	0.463	0.467	0.469	0.441
20	0.041	0.041	0.041	0.04	0.411	0.405	0.41	0.394
16	0.039	0.04	0.04	0.039	0.197	0.197	0.2	0.197
12	0.038	0.04	0.039	0.039	0.133	0.123	0.127	0.125
8	0.04	0.039	0.039	0.039	0.068	0.067	0.068	0.071
4	0.039	0.039	0.039	0.038	0.041	0.042	0.042	0.041
0	0.038	0.037	0.038	0.037	0.038	0.26	0.037	0.037

## Sheet: Figure 1C
[Protein] (μM)	mNG_1	mNG_2	mNG_3	mNG_4	EP-mNG_1	EP-mNG_2	EP-mNG_3	EP-mNG_4
100	0.047	0.05	0.049	0.049	1.482	1.472	1.468	1.488
62.5	0.045	0.049	0.046	0.045	1.255	1.25	1.221	1.25
39.063	0.044	0.046	0.045	0.044	0.824	0.85	0.825	0.841
24.414	0.043	0.044	0.045	0.044	0.44	0.441	0.426	0.43
15.259	0.044	0.112	0.049	0.047	0.262	0.256	0.258	0.249
9.537	0.048	0.051	0.05	0.05	0.161	0.169	0.163	0.15
5.96	0.051	0.054	0.055	0.053	0.108	0.115	0.112	0.11
3.725	0.051	0.056	0.055	0.056	0.068	0.068	0.067	0.066
2.328	0.051	0.053	0.053	0.054	0.053	0.053	0.053	0.051
1.455	0.046	0.046	0.046	0.046	0.045	0.045	0.045	0.045

## Sheet: Figure 2A
FRET	G0R0	G1R0	G1R1
1	1381.16	607.002	3624.71
2	1423.6	884.217	4027.15
3	1359.45	841.686	3913.94

## Sheet: Figure 2B
Turbidity	G0R0	G1R0	G1R1
1	0.054	0.814	0.902
2	0.053	0.84	0.87
3	0.054	0.813	0.845

## Sheet: Figure 3C
[NaCl] (mM)	mNG_1	mNG_2	mNG_3	mNG_4	WT_1	WT_2	WT_3	WT_4	I10S_1	I10S_2	I10S_3	I10S_4	R11K_1	R11K_2	R11K_3	R11K_4	R11A_1	R11A_2	R11A_3	R11A_4	E7D_1	E7D_2	E7D_3	E7D_4	E7R/R11E_1	E7R/R11E_2
2000	0.038	0.038	0.038	0.038	0.039	0.038	0.038	0.039	0.038	0.038	0.038	0.039	0.039	0.038	0.038	0.038	0.041	0.041	0.041	0.041	0.041	0.039	0.039	0.039	0.041	0.041
1199.98	0.037	0.037	0.037	0.038	0.04	0.038	0.038	0.037	0.038	0.038	0.038	0.038	0.041	0.04	0.038	0.038	0.04	0.041	0.041	0.041	0.039	0.039	0.039	0.038	0.04	0.042
719.971	0.035	0.036	0.036	0.037	0.051	0.048	0.047	0.045	0.035	0.036	0.036	0.036	0.054	0.053	0.05	0.045	0.046	0.046	0.051	0.049	0.046	0.045	0.048	0.045	0.038	0.04
431.974	0.034	0.036	0.036	0.036	0.086	0.078	0.069	0.076	0.036	0.038	0.038	0.039	0.08	0.078	0.076	0.072	0.057	0.058	0.071	0.071	0.063	0.061	0.065	0.063	0.046	0.048
259.179	0.036	0.037	0.036	0.037	0.16	0.146	0.146	0.138	0.041	0.042	0.043	0.045	0.127	0.131	0.132	0.127	0.082	0.07	0.099	0.098	0.096	0.091	0.092	0.098	0.098	0.089
155.504	0.039	0.04	0.039	0.038	0.224	0.221	0.254	0.213	0.05	0.051	0.057	0.057	0.195	0.201	0.189	0.186	0.103	0.116	0.13	0.127	0.127	0.135	0.131	0.131	0.146	0.135
93.3008	0.042	0.043	0.043	0.042	0.316	0.318	0.327	0.29	0.065	0.065	0.08	0.074	0.251	0.264	0.284	0.261	0.144	0.147	0.17	0.169	0.184	0.202	0.186	0.175	0.304	0.275
55.9794	0.047	0.046	0.046	0.045	0.424	0.355	0.415	0.38	0.083	0.092	0.096	0.092	0.331	0.385	0.383	0.336	0.185	0.194	0.215	0.221	0.251	0.28	0.255	0.278	0.451	0.445
33.587	0.05	0.05	0.051	0.05	0.436	0.411	0.438	0.458	0.103	0.116	0.118	0.121	0.413	0.419	0.434	0.432	0.227	0.247	0.246	0.255	0.313	0.297	0.286	0.286	0.47	0.472
20.1518	0.056	0.057	0.059	0.053	0.403	0.44	0.481	0.426	0.138	0.142	0.158	0.148	0.431	0.491	0.423	0.473	0.221	0.26	0.234	0.298	0.358	0.321	0.328	0.346	0.529	0.503
12.0908	0.063	0.062	0.063	0.062	0.451	0.438	0.46	0.459	0.149	0.184	0.183	0.182	0.437	0.46	0.484	0.459	0.224	0.256	0.25	0.312	0.374	0.367	0.352	0.377	0.542	0.477

## Sheet: Figure 3D
[NaCl] (mM)	mNG_1	mNG_2	mNG_3	mNG_4	WT_1	WT_2	WT_3	WT_4	I10S_1	I10S_2	I10S_3	I10S_4	R11K_1	R11K_2	R11K_3	R11K_4	R11A_1	R11A_2	R11A_3	R11A_4	E7D_1	E7D_2	E7D_3	E7D_4	E7R/R11E_1	E7R/R11E_2	E7R/R11E_3	E7R/R11E_4
100	0.04	0.04	0.039	0.039	0.883	0.977	0.924	1.009	0.05	0.047	0.045	0.047	0.903	0.963	0.913	0.967	0.65	0.6	0.643	0.616	0.671	0.665	0.656	0.715	0.913	1.053	1.016	1.027
66.6667	0.04	0.039	0.039	0.039	0.74	0.721	0.718	0.77	0.049	0.046	0.045	0.046	0.733	0.668	0.734	0.72	0.373	0.363	0.346	0.339	0.34	0.314	0.389	0.401	0.723	0.713	0.811	0.806
44.4444	0.039	0.039	0.039	0.039	0.431	0.481	0.458	0.456	0.049	0.046	0.044	0.044	0.36	0.376	0.429	0.376	0.21	0.186	0.201	0.208	0.187	0.197	0.201	0.252	0.501	0.476	0.496	0.523
29.6296	0.038	0.039	0.038	0.038	0.242	0.238	0.252	0.252	0.046	0.046	0.043	0.045	0.233	0.2	0.258	0.227	0.148	0.138	0.146	0.127	0.123	0.126	0.145	0.163	0.264	0.267	0.296	0.299
19.7531	0.042	0.04	0.038	0.038	0.158	0.166	0.161	0.163	0.048	0.046	0.044	0.045	0.138	0.145	0.181	0.171	0.125	0.117	0.109	0.116	0.105	0.113	0.112	0.144	0.138	0.144	0.157	0.149
13.1687	0.044	0.042	0.042	0.038	0.133	0.113	0.114	0.106	0.048	0.049	0.048	0.046	0.114	0.119	0.138	0.139	0.1	0.091	0.09	0.098	0.107	0.108	0.115	0.118	0.075	0.074	0.084	0.085
8.77915	0.048	0.045	0.045	0.042	0.108	0.11	0.107	0.095	0.048	0.049	0.05	0.046	0.107	0.114	0.126	0.111	0.09	0.081	0.086	0.082	0.108	0.11	0.106	0.107	0.054	0.055	0.06	0.056
5.85277	0.047	0.044	0.043	0.043	0.093	0.087	0.085	0.078	0.048	0.048	0.047	0.046	0.1	0.089	0.107	0.111	0.075	0.071	0.066	0.073	0.093	0.098	0.093	0.096	0.046	0.045	0.048	0.046
3.90184	0.047	0.046	0.044	0.043	0.087	0.075	0.074	0.073	0.046	0.047	0.047	0.044	0.083	0.088	0.094	0.091	0.064	0.062	0.062	0.06	0.08	0.082	0.083	0.076	0.043	0.042	0.043	0.042
2.60123	0.046	0.046	0.043	0.041	0.068	0.064	0.063	0.059	0.044	0.045	0.046	0.045	0.069	0.07	0.078	0.071	0.052	0.05	0.051	0.051	0.068	0.069	0.075	0.068	0.041	0.041	0.042	0.04
1.73415	0.043	0.042	0.042	0.041	0.059	0.06	0.057	0.057	0.042	0.042	0.042	0.043	0.059	0.059	0.061	0.059	0.046	0.045	0.046	0.047	0.059	0.061	0.059	0.058	0.04	0.04	0.04	0.04
1.1561	0.04	0.04	0.04	0.039	0.051	0.051	0.051	0.05	0.04	0.039	0.039	0.04	0.051	0.051	0.052	0.052	0.043	0.043	0.043	0.043	0.049	0.051	0.051	0.051	0.039	0.038	0.038	0.038

## Sheet: Figure 4B
[Protein] (μM)	mNG_1	mNG_2	mNG_3	mNG_4	PduP_1	PduP_2	PduP_3	PduP_4	PduD_1	PduD_2	PduD_3	PduD_4	PduE_1	PduE_2	PduE_3	PduE_4	EutC_1	EutC_2	EutC_3	EutC_4	CcmN_1	CcmN_2	CcmN_3	CcmN_4
100	0.04	0.039	0.039	0.039	0.909	0.99	0.926	0.888	0.864	0.887	0.894	0.906	0.469	0.568	0.564	0.582	0.707	0.65	0.705	0.655	0.129	0.139	0.134	0.141
66.6667	0.038	0.038	0.038	0.038	0.643	0.64	0.671	0.714	0.731	0.792	0.841	0.825	0.229	0.234	0.208	0.288	0.46	0.346	0.382	0.369	0.09	0.093	0.089	0.103
44.4444	0.037	0.038	0.038	0.038	0.363	0.366	0.357	0.413	0.601	0.565	0.645	0.635	0.109	0.124	0.126	0.183	0.294	0.206	0.205	0.191	0.066	0.065	0.066	0.072
29.6296	0.036	0.037	0.037	0.038	0.195	0.198	0.213	0.212	0.378	0.422	0.438	0.386	0.085	0.081	0.101	0.143	0.177	0.133	0.138	0.129	0.05	0.052	0.054	0.055
19.7531	0.037	0.037	0.036	0.037	0.107	0.112	0.114	0.129	0.261	0.246	0.257	0.274	0.071	0.075	0.085	0.11	0.137	0.109	0.093	0.1	0.046	0.044	0.046	0.048
13.1687	0.038	0.037	0.037	0.036	0.075	0.08	0.095	0.097	0.167	0.184	0.183	0.181	0.059	0.066	0.072	0.092	0.12	0.094	0.082	0.091	0.042	0.042	0.042	0.044
8.77915	0.039	0.037	0.037	0.036	0.066	0.065	0.074	0.081	0.119	0.14	0.133	0.131	0.063	0.067	0.064	0.077	0.095	0.08	0.077	0.079	0.04	0.04	0.041	0.043
5.85277	0.038	0.037	0.037	0.037	0.056	0.049	0.056	0.065	0.086	0.086	0.084	0.082	0.056	0.053	0.057	0.063	0.069	0.068	0.061	0.065	0.04	0.038	0.039	0.042
3.90184	0.037	0.037	0.036	0.037	0.049	0.046	0.05	0.055	0.062	0.062	0.061	0.059	0.051	0.052	0.052	0.051	0.055	0.053	0.052	0.053	0.039	0.038	0.039	0.04
2.60123	0.039	0.037	0.038	0.038	0.045	0.044	0.045	0.045	0.046	0.046	0.046	0.045	0.045	0.046	0.046	0.045	0.044	0.045	0.046	0.046	0.039	0.039	0.039	0.039
1.73415	0.038	0.037	0.037	0.037	0.042	0.042	0.043	0.042	0.041	0.041	0.044	0.044	0.042	0.044	0.043	0.042	0.041	0.041	0.042	0.042	0.039	0.038	0.038	0.039
1.1561	0.037	0.037	0.037	0.037	0.039	0.04	0.04	0.04	0.039	0.04	0.039	0.039	0.039	0.041	0.039	0.04	0.039	0.039	0.039	0.039	0.038	0.038	0.038	0.038

## Sheet: Figure 5A
[Protein] (μM)	EP0_1	EP0_2	EP0_3	EP0_4	EP1_1	EP1_2	EP1_3	EP1_4	EP2_1	EP2_2	EP2_3	EP2_4	EP3_1	EP3_2	EP3_3	EP3_4
100	0.047	0.05	0.049	0.049	1.482	1.472	1.468	1.488	1.525	1.486	1.482	1.458	1.413	1.421	1.419	1.418
62.5	0.045	0.049	0.046	0.045	1.255	1.25	1.221	1.25	1.383	1.387	1.386	1.388	1.347	1.355	1.36	1.359
39.063	0.044	0.046	0.045	0.044	0.824	0.85	0.825	0.841	1.182	1.203	1.194	1.191	1.143	1.142	1.163	1.139
24.414	0.043	0.044	0.045	0.044	0.44	0.441	0.426	0.43	0.808	0.834	0.836	0.821	0.729	0.735	0.743	0.713
15.259	0.044	0.112	0.049	0.047	0.262	0.256	0.258	0.249	0.511	0.524	0.537	0.503	0.415	0.418	0.414	0.544
9.537	0.048	0.051	0.05	0.05	0.161	0.169	0.163	0.15	0.255	0.281	0.278	0.261	0.229	0.239	0.248	0.22
5.96	0.051	0.054	0.055	0.053	0.108	0.115	0.112	0.11	0.192	0.197	0.189	0.185	0.175	0.175	0.181	0.176
3.725	0.051	0.056	0.055	0.056	0.068	0.068	0.067	0.066	0.12	0.131	0.13	0.115	0.122	0.127	0.125	0.115
2.328	0.051	0.053	0.053	0.054	0.053	0.053	0.053	0.051	0.069	0.075	0.074	0.071	0.069	0.072	0.07	0.066
1.455	0.046	0.046	0.046	0.046	0.045	0.045	0.045	0.045	0.047	0.049	0.048	0.047	0.048	0.049	0.048	0.048
0.909	0.043	0.043	0.043	0.043	0.043	0.043	0.043	0.042	0.043	0.044	0.043	0.043	0.044	0.045	0.044	0.044
0.568	0.039	0.039	0.04	0.04	0.042	0.042	0.041	0.04	0.04	0.041	0.041	0.041	0.042	0.042	0.041	0.041

## Sheet: Figure 6C
Replicate	nMG0	mNG1	mNG2	mNG3	Crim0	Crim1
1	0.962252	1.16295	2.69913	5.21717	1.27748	559.08
2	0.970422	1.18797	3.63208	10.9983	1.39972	503.605
3	0.996714	1.26163	2.80779	9.08861	0.986809	542.374
4	0.790111	1.04061	2.54415	7.24672	1.21042	567.838
5	1.13547	1.13099	2.37293	9.19501	1.02662	591.283
6	0.975315	1.36136	2.25996	9.19034	1.08332	545.427
7	0.956159	1.13861	3.53652	7.3476	0.942558	544.792
8	1.03388	1.15499	3.20562	8.27742	1.18121	389.225
9	0.975903	1.36844	2.11341	10.24	0.956849	492.257
10	0.956327	1.59181	2.63891	13.8729	1.09942	607.252
11	1.07793	1.11342	3.9222	7.74428	0.962615	276.554
12	0.967093	1.42751	5.19138	15.7876	1.01757	429.223
13	0.991046	1.21839	2.13116	6.83046	1.02124	590.536
14	0.885256	1.31062	3.48533	11.7272	0.97439	433.391
15	0.983328	1.15741	3.31917	6.80028	1.17191	744.966
16	0.97533	1.45976	3.55899	8.61016	1.07406	359.131
17	1.00041	1.37705	2.7219	8.39076	0.997556	390.198
18	1.05126	1.11776	4.74168	8.02293	0.994555	577.005
19	1.00082	1.36333	3.30884	8.78291	0.966656	590.351
20	0.984618	1.31511	3.35924	8.21967	1.0455	615.846
21	1.00021	1.41748	3.60689	10.2078	1.03546	569.753
22	0.980767	1.40803	4.24276	4.79781	0.844398	702.202
23	0.978353	1.28596	2.43661	8.94344	1.22388	632.49
24	0.945996	1.44566	3.90138	6.9083	1.42785	406.514
25	0.990734	1.37713	2.88605	7.37916	1.15396	454.522
26	1.03269	1.38768	3.95046	13.1134	1.22402	442.999
27	1.01354	1.44231	2.93547	11.1709	1.19518	510.274
28	0.929415	1.35183	4.84438	5.02716	1.10929	623.845
29	1.02351	1.75633	4.57955	6.46526	1.31513	542.866
30	0.982748	1.24398	4.79141	14.643	1.29328	592.799
31	1.01158	1.40325	4.85391	10.176	0.99579	473.963
32	0.983062	1.58431	2.80355	11.7542	1.003	490.372
33	0.948545	1.81707	3.2344	8.40678	1.47365	561.303
34	0.968417	1.36331	3.57471	11.8586	1.10418	253.508
35	0.988434	1.43737	3.07905	10.5834	0.951273	528.014
36	0.974242	1.34838	2.82609	11.3473	0.992798	615.846
37	1.03655	1.33663	3.50953	13.2758	1.24345	705.47
38	1.01674	1.32208	2.5	6.478	1.008	375.141
39	0.949824	1.27242	3	11.5259	1.00132	594.715
40	1.03009	1.33154	4.67467	9.45754	0.960254	581.276
41	0.968912	1.57345	3.02509	5.91066	0.976416	566.762
42	1.17298	1.22186	2.27136	6.95838	1.00633	152.361
43	1.0011	1.35907	5.27366	12.1781	0.953037	526.898
44	1.01744	1.30037	2.86665	9.46318	0.99061	839.117
45	1.01514	1.2373	2.81609	10.0921	1.04389	533.904
46	0.980851	1.33143	3.19676	8.44854	0.932542	511.533
47	1.12065	1.49958	3.18433	6.28384	1.04389	472.099
48	0.964153	1.31406	4.22764	9.63438	1.01686	462.89
49	0.938309	1.25746	3.61096	7.98183	1.35379	636.331
50	1.01132	1.27396	3.08251	9.30343	0.941738	456.827
51	0.986937	1.23586	2.5579	12.2472	1.06938	541.586
52	0.991549	1.24242	2.68986	8.05776	1.0286	536.464
53	0.979208	1.31493	2.47393	8.95522	1.23972	507.262
54	1.00758	1.41611	3.21869	11.0632	1.17519	447.526
55	0.98001	1.35751	3.27618	7.52042	1.13793	458.363
56	0.987253	1.37473	2.26154	10.0281	1.01748	507.805
57	0.950218	1.44162	2.56038	11.3432	1.34575	457.851
58	1.08154	1.21716	2.45333	7.4564	1.04082	805.767
59	0.958446	1.33052	2.99209	11.3561	1.04409	477.507
60	0.958077	1.27457	4.20038	7.287	1.49537	567.192
61	0.927136	1.38463	3.45916	11.6208	1.02203	539.322
62	1.03692	1.20619	3.62674	9.29874	1.21911	417.392
63	1.04213	1.43427	4.12398	7.39744	1.32763	510.089
64	1.02889	1.27605	3.5641	7.23497	0.986655	456.048
65	0.979215	1.1698	2.91702	9.4065	1.59323	469.886
66	1.01129	1.35407	3.02104	11.8284	1.02465	435.563
67	1.06903	1.40989	2.74169	8.32	0.877055	506.166
68	0.950509	1.63995	2.95181	10.1584	1.41649	279.115
69	0.949579	1.37548	4.34752	10.1202	1.08801	401.905
70	0.947489	1.35538	2.76301	9.875	1.41489	487.381
71	0.993825	1.27882	3.30707	9.99081	0.918158	412.865
72	0.96108	1.23348	3.00765	5.55767	1.07136	506.381
73	1.0091	1.46734	3.67568	8.00346	0.972477	451.07
74	1.03015	1.53516	2.59375	9.03682	1.01715	376.421
75	1.03824	1.47662	3.18318	13.4071	0.975255	298.32
76	0.999708	1.53767	2.5009	12.4848	1.03791	375.253
77	1.02012	1.43507	2.81233	9.59592	0.965502	404.589
78	1	1.3007	2.14408	11.3911	1.06267	361.907
79	1.00882	1.34701	2.93452	5.34831	1.08127	355.423
80	1.00227	1.35841	3.22648	7.23333	1.06133	455.557
81	0.965055	1.43871	2.69645	9.07149	1.16156	271.863
82	0.991201	1.6188	2.37948	11.0877	1.06046	350.814
83	0.962143	1.22291	3.84459	12.2124	1.91027	395.882
84	0.972649	1.38283	2.89802	12.3765	1.0129	345.693
85	0.96175	1.47045	3.9832	5.79359	1.33333	451.685
86	0.987084	1.34559	4.39632	5.49078	0.903358	421.418
87	0.927177	1.27492	3.64505	9.48661	1.13893	532.623
88	0.968098	1.45567	3.85183	12.3936	0.963436	495.237
89	0.968051	1.34207	4.11535	12.7777	0.993472	415.62
90	0.965333	1.44707	3.39499	7.62051	1.32615	358.169
91	0.927188	1.27551	3.09405	16.0683	1.07792	691.386
92	0.989055	1.57185	3.04911	17.0764	1.01971	626.406
93	1.01148	1.3685	3.43038	7.1556	1.16272	408.737
94	0.927653	1.43437	2.61805	11.8527	0.981132	515.333
95	0.95	1.37047	2.47069	7.34926	1.03101	436.147
96	0.955055	1.33333	3.95862	14.4633	1.21372	439.158
97	0.991803	1.49195	3.73585	12.2667	1.11347	497.562
98	1.01691	1.29064	3.10069	7.06131	1.16145	559.644
99	1.03271	1.22613	3.44281	6.19313	1.25791	444.167
100	0.988558	1.31094	2.7462	8.67127	1.01976	580.109

[truncated: 4 more sheets: Figure 6D, Figure 7C, Figure 7E, Figure 7F]
